# Supplementary material for: Evidence that microRNAs are part of the molecular toolkit regulating adult reproductive diapause in the mosquito, Culex pipiens
Source: PLoS One. 2018 Nov 29;13(11):e0203015. doi: 10.1371/journal.pone.0203015 (PMC6264513; doi:10.1371/journal.pone.0203015)
Supplement: S2 Table — (XLSX) [file pone.0203015.s002.xlsx]

## Sheet: Supplementary Table 2S
S2 Table Genes related to fat metabolism that may be regulated by miRNAs (Sim and Denlinger 2009). Genes with N/A in the putative regulator column either have no miRNAs that are predicted regulators or do not have any that were evaluated in this study. Targets were measured with qPCR 7 d post-adult emergence. Sim and Denlinger 2009
Gene name	Culex ID	Drosophila ortholog	Putative miRNA regulators
acc	CPIJ005524	CG11198	mir-277
fas-1	CPIJ005595	CG3523	N/A
fas-2	CPIJ003494	CG3524	N/A
fas-3	CPIJ008367	CG17374	N/A
acs	CPIJ000426	CG12512	N/A
cpt-1	CPIJ005329	CG12428	miR-8
cpt-2	CPIJ010031	CG2107	N/A
cpt-3	CPIJ019087	CG1041	N/A
acd-1	CPIJ008217	CG12262	miR-305
acd-2	CPIJ016454	CG7461	N/A
acd-3	CPIJ016451	CG7461	N/A
acd-4	CPIJ009148	CG3902	mir-277
acd-5	CPIJ014783	CG6638	miR-277
ech-1	CPIJ006455	CG6543	miR-277
ech-2	CPIJ013796	CG4598	N/A
		CG4594	miR-277
ech-3	CPIJ006158	CG6984	miR-277
ech-4	CPIJ002685	CG9577	miR-277
hcdh-1	CPIJ006479	No drosophila ortholog	N/A
hcdh-2	CPIJ006478	No drosophila ortholog	N/A
hcdh-3	CPIJ020263	CG4389	miR-277
hcdh-4	CPIJ012030	CG5044	N/A
bk-1	CPIJ002342	CG4600	miR-277
bk-2	CPIJ018065	CG4581	N/A
fabp	CPIJ013698	CG6783	miR-277
lipase	CPIJ015981	CG11055	N/A
fad-1	CPIJ013749	CG9747	N/A
fad-2	CPIJ013748	CG5925	miR-305
fad-3	CPIJ013752	CG9743	miR-8, miR-124
nhr-41	CPIJ001878	FBgn0015239	miR-14
nhr-48	CPIJ016038	CG11783	miR-277
nhr-49	CPIJ010249	CG9310	N/A
