# Supplementary material for: Evidence that microRNAs are part of the molecular toolkit regulating adult reproductive diapause in the mosquito, Culex pipiens
Source: PLoS One. 2018 Nov 29;13(11):e0203015. doi: 10.1371/journal.pone.0203015 (PMC6264513; doi:10.1371/journal.pone.0203015)
Supplement: S3 Table — Adapted from data collected by Kang et al., 2015 and analyzed by Ragland and Keep, 2017. (XLSX) [file pone.0203015.s003.xlsx]

## Sheet: Sheet1
S3 Table Putative Targets Genes of Differentially Regulated miRNAs
flyid	Culex gene ID	miRNA	Fold-change (diapause/nondiapause)
FBgn0029755	CPIJ015477	miR-124	-0.227437
FBgn0035337	CPIJ003710	miR-124	-0.192559
FBgn0037137	no C. quinq ortholog	miR-124	-0.07908
FBgn0038473	CPIJ014743-RA	miR-124	-0.121297
FBgn0037549	CPIJ005776	miR-124	0.0753686
FBgn0026371	CPIJ004252	miR-124	-0.0765398
FBgn0039696	CPIJ009091	miR-13b	-0.333352
FBgn0051998	CPIJ013541	miR-13b	-0.222411
FBgn0039271	CPIJ008279-RA	miR-13b	-0.357032
FBgn0016047	CPIJ000071	miR-13b	-1.01797
FBgn0036509	CPIJ005252	miR-13b	-0.105284
FBgn0003174	CPIJ017374	miR-13b	-0.100104
FBgn0023545	CPIJ014600	miR-13b	-0.376005
FBgn0029123	CPIJ007851	miR-13b	-0.167182
FBgn0030789	no C. quinq ortholog	miR-13b	0.21933
FBgn0031059	no C. quinq ortholog	miR-13b	-0.211622
FBgn0034181	CPIJ013982	miR-13b	-0.106722
FBgn0034418	CPIJ010374	miR-13b	-0.255049
FBgn0038471	CPIJ007247	miR-13b	-0.159152
FBgn0061492	CPIJ000287	miR-13b	-0.17233
FBgn0020272	CPIJ012456	miR-13b	-0.10932
FBgn0015239	CPIJ001878	miR-14	-0.0445432
FBgn0030805	CPIJ018316	miR-14	-0.385001
FBgn0051453	CPIJ001171	miR-14	0.0657556
FBgn0032014	CPIJ008625	miR-14	0.0484646
FBgn0037549	CPIJ005776	miR-263	0.0753686
FBgn0039488	CPIJ012264	miR-277	-0.28698
FBgn0003716	CPIJ004799	miR-277	0.13424
FBgn0039674	CPIJ016780	mir-277	0.347259
FBgn0039674	CPIJ006475	mir-277	0.347259
FBgn0050159	CPIJ003731	miR-277	0.347934
FBgn0011327	CPIJ003940	miR-277	-0.203444
FBgn0019686	CPIJ009147	miR-277	-0.182579
FBgn0020655	CPIJ008955	miR-277	-0.413313
FBgn0022338	CPIJ003276	miR-277	-0.0803176
FBgn0022343	CPIJ005493	miR-277	-0.144165
FBgn0023180	CPIJ005016	miR-277	-0.0235354
FBgn0025394	CPIJ006416	mir-277	-0.842533
FBgn0026015	CPIJ009756	miR-277	-0.288474
FBgn0027094	CPIJ005916	miR-277	-0.274951
FBgn0027872	CPIJ009191	miR-277	-0.125698
FBgn0029088	CPIJ008642	miR-277	-0.071421
FBgn0029763	CPIJ010867	miR-277	-0.0420225
FBgn0029929	CPIJ016027	miR-277	-0.308103
FBgn0030170	CPIJ000737	miR-277	0.465569
FBgn0030410	CPIJ010270	miR-277	-0.0224808
FBgn0030480	CPIJ018687	miR-277	-0.134176
FBgn0032391	CPIJ000419	miR-277	-0.104796
FBgn0034068	CPIJ012219	miR-277	-0.171749
FBgn0034401	CPIJ039861	miR-277	-0.00310024
FBgn0035421	CPIJ019984	miR-277	-0.184315
FBgn0035421	CPIJ002610	miR-277	-0.184315
FBgn0036184	CPIJ009530	miR-277	-0.269872
FBgn0039508	CPIJ009801	miR-277	-0.00483701
FBgn0039654	CPIJ010428	miR-277	-0.301186
FBgn0041775	CPIJ019337	miR-277	-0.367808
FBgn0051184	CPIJ001194	miR-277	-0.371821
FBgn0052675	CPIJ013967	miR-277	-0.0311909
FBgn0053303	CPIJ003124	miR-277	-0.0518826
FBgn0259937	CPIJ006466	mir-277	-0.0356175
FBgn0259937	CPIJ000795	mir-277	-0.0356175
FBgn0263251	CPIJ010601	miR-277	-0.449155
FBgn0036105	CPIJ008745	miR-277	-0.233765
FBgn0283473	CPIJ012463	miR-277	-0.321899
FBgn0037045	CPIJ005043	miR-277	-0.256397
FBgn0026432	CPIJ019345	miR-277	0.135626
FBgn0026432	CPIJ011293	miR-277	0.135626
FBgn0026371	CPIJ004252	miR-277	-0.0765398
FBgn0020272	CPIJ012456	miR-277	-0.10932
FBgn0032014	CPIJ008625	miR-305	0.0484646
FBgn0005593	CPIJ010020	miR-305	1.03015
FBgn0039156	CPIJ003656	mir-305	0.0374471
FBgn0039156	CPIJ009095	mir-305	0.0374471
FBgn0039156	CPIJ010716	mir-305	0.0374471
FBgn0017457	CPIJ003901	miR-305	-0.380555
FBgn0017457	CPIJ016711	miR-305	-0.380555
FBgn0028579	CPIJ017151	miR-305	-0.132985
FBgn0028744	CPIJ004506	miR-305	-0.218584
FBgn0030506	CPIJ005161	miR-305	-1.04062
FBgn0033378	CPIJ007339	miR-305	-0.141617
FBgn0038953	CPIJ018102	miR-305	-0.258817
FBgn0038989	CPIJ015549	miR-305	-0.346415
FBgn0039732	CPIJ001031	miR-305	-0.194074
FBgn0283473	CPIJ012463	miR-305	-0.321899
FBgn0024371	CPIJ008843	miR-305-5p	-0.700947
FBgn0000536	CPIJ006325	miR-309	0.0750796
FBgn0014028	CPIJ017679	miR-309	0.3682
FBgn0032775	CPIJ003870	miR-309	0.0732508
FBgn0020272	CPIJ012456	miR-31a	-0.10932
FBgn0283473	CPIJ012463	miR-375	-0.321899
FBgn0052392	CPIJ002223	miR-375	0.456352
FBgn0027356	CPIJ010819	miR-375	0.344548
FBgn0037234	CPIJ016505	miR-375	0.288274
FBgn0086768	CPIJ016406	miR-375	0.141694
FBgn0000377	CPIJ008391	miR-375	-0.238456
FBgn0013717	CPIJ003218	miR-375	0.0254752
FBgn0015615	CPIJ018617	miR-375	-0.144087
FBgn0022772	CPIJ010888	miR-375	-0.503065
FBgn0024364	CPIJ002003	miR-375	-0.288084
FBgn0031540	CPIJ010200	miR-375	0.780856
FBgn0032811	CPIJ015413	miR-375	-0.341995
FBgn0034009	CPIJ004857	miR-375	-0.0706727
FBgn0034503	CPIJ014300	miR-375	-0.215836
FBgn0034918	CPIJ006916	miR-375	-0.0501007
FBgn0250753	CPIJ006749	miR-375	-0.169619
FBgn0261119	CPIJ011261	miR-375	-0.204437
FBgn0261986	CPIJ016617	miR-375	0.13732
FBgn0267791	CPIJ000130	miR-375	-0.251037
FBgn0026371	CPIJ004252	miR-375	-0.0765398
FBgn0004198	CPIJ014526	miR-8	0.479452
FBgn0021847	CPIJ005865	miR-8	-0.201192
FBgn0026582	CPIJ004396	miR-8	-0.0586602
FBgn0031183	CPIJ003817	miR-8	-0.0539008
FBgn0033315	CPIJ010407	miR-8	-0.418945
FBgn0037792	CPIJ014751	miR-8	-0.0808347
FBgn0038951	CPIJ017445	miR-8	-0.297958
FBgn0052100	CPIJ002257	miR-8	-0.17426
FBgn0039271	CPIJ008279	miR-8	-0.357032
